# Supplementary material for: Presence of Drug Interaction Between Penicillin and Hormonal Contraceptives in Women: A Scoping Review
Source: Healthcare (Basel). 2025 Jun 6;13(12):1364. doi: 10.3390/healthcare13121364 (PMC12193129; doi:10.3390/healthcare13121364)
Supplement: Supplementary file 1 [file healthcare-13-01364-s001.zip]

Archive with 1 entries (1 files):
- healthcare-3607231-supplementary.pdf
